# Supplementary material for: Amino Acid Patterns in Children with Autistic Spectrum Disorder: A Preliminary Biochemical Evaluation
Source: Nutrients. 2025 Jan 13;17(2):274. doi: 10.3390/nu17020274 (PMC11767892; doi:10.3390/nu17020274)
Supplement: Supplementary file 1 [file nutrients-17-00274-s001.zip]

Archive with 1 entries (1 files):
- nutrients-3381573-supplementary.pdf
